# Supplementary material for: Conservation status of native plant hybrids in the British Virgin Islands
Source: Biodivers Data J. 2021 Mar 15;9:e62809. doi: 10.3897/BDJ.9.e62809 (PMC7987705; doi:10.3897/BDJ.9.e62809)
Supplement: Supplementary material 1 — Google Map showing existing records of Tillandsia × lineatispica Mez [file bdj-09-e62809-s001.kml]

<?xml version="1.0" encoding="UTF-8"?>
<kml xmlns="http://www.opengis.net/kml/2.2" xmlns:gx="http://www.google.com/kml/ext/2.2" xmlns:kml="http://www.opengis.net/kml/2.2" xmlns:atom="http://www.w3.org/2005/Atom">
<Document>
  <name>.kml</name>
  <Style id="sn_gbif_marker0">
    <IconStyle>
      <scale>0.6</scale>
      <Icon>
        <href>http://geocat.kew.org/assets/editor/gbif_marker.png</href>
      </Icon>
    </IconStyle>
  </Style>
  <Style id="sh_flickr_marker0">
    <IconStyle>
      <scale>0.709091</scale>
      <Icon>
        <href>http://geocat.kew.org/assets/editor/flickr_marker.png</href>
      </Icon>
    </IconStyle>
  </Style>
  <StyleMap id="msn_flickr_marker">
    <Pair>
      <key>normal</key>
      <styleUrl>#sn_flickr_marker0</styleUrl>
    </Pair>
    <Pair>
      <key>highlight</key>
      <styleUrl>#sh_flickr_marker</styleUrl>
    </Pair>
  </StyleMap>
  <Style id="sn_ylw-pushpin1">
    <IconStyle>
      <scale>1.1</scale>
      <Icon>
        <href>http://maps.google.com/mapfiles/kml/pushpin/ylw-pushpin.png</href>
      </Icon>
      <hotSpot x="20" y="2" xunits="pixels" yunits="pixels"/>
    </IconStyle>
    <LineStyle>
      <color>ff161616</color>
      <width>2</width>
    </LineStyle>
    <PolyStyle>
      <color>661b2dff</color>
    </PolyStyle>
  </Style>
  <StyleMap id="msn_ylw-pushpin1">
    <Pair>
      <key>normal</key>
      <styleUrl>#sn_ylw-pushpin5</styleUrl>
    </Pair>
    <Pair>
      <key>highlight</key>
      <styleUrl>#sh_ylw-pushpin2</styleUrl>
    </Pair>
  </StyleMap>
  <StyleMap id="msn_ylw-pushpin">
    <Pair>
      <key>normal</key>
      <styleUrl>#sn_ylw-pushpin</styleUrl>
    </Pair>
    <Pair>
      <key>highlight</key>
      <styleUrl>#sh_ylw-pushpin</styleUrl>
    </Pair>
  </StyleMap>
  <Style id="sn_gbif_marker">
    <IconStyle>
      <scale>0.6</scale>
      <Icon>
        <href>http://geocat.kew.org/assets/editor/gbif_marker.png</href>
      </Icon>
    </IconStyle>
  </Style>
  <Style id="sh_ylw-pushpin3">
    <IconStyle>
      <scale>1.3</scale>
      <Icon>
        <href>http://maps.google.com/mapfiles/kml/pushpin/ylw-pushpin.png</href>
      </Icon>
      <hotSpot x="20" y="2" xunits="pixels" yunits="pixels"/>
    </IconStyle>
    <LineStyle>
      <color>ff161616</color>
      <width>2</width>
    </LineStyle>
    <PolyStyle>
      <color>661b2dff</color>
    </PolyStyle>
  </Style>
  <StyleMap id="msn_flickr_marker0">
    <Pair>
      <key>normal</key>
      <styleUrl>#sn_flickr_marker</styleUrl>
    </Pair>
    <Pair>
      <key>highlight</key>
      <styleUrl>#sh_flickr_marker0</styleUrl>
    </Pair>
  </StyleMap>
  <Style id="sh_your_marker0">
    <IconStyle>
      <scale>0.709091</scale>
      <Icon>
        <href>http://geocat.kew.org/assets/editor/your_marker.png</href>
      </Icon>
    </IconStyle>
  </Style>
  <Style id="sn_flickr_marker0">
    <IconStyle>
      <scale>0.6</scale>
      <Icon>
        <href>http://geocat.kew.org/assets/editor/flickr_marker.png</href>
      </Icon>
    </IconStyle>
  </Style>
  <Style id="sh_ylw-pushpin1">
    <IconStyle>
      <scale>1.3</scale>
      <Icon>
        <href>http://maps.google.com/mapfiles/kml/pushpin/ylw-pushpin.png</href>
      </Icon>
      <hotSpot x="20" y="2" xunits="pixels" yunits="pixels"/>
    </IconStyle>
    <LineStyle>
      <color>ff161616</color>
      <width>2</width>
    </LineStyle>
    <PolyStyle>
      <color>661b2dff</color>
    </PolyStyle>
  </Style>
  <Style id="sh_ylw-pushpin5">
    <IconStyle>
      <scale>1.3</scale>
      <Icon>
        <href>http://maps.google.com/mapfiles/kml/pushpin/ylw-pushpin.png</href>
      </Icon>
      <hotSpot x="20" y="2" xunits="pixels" yunits="pixels"/>
    </IconStyle>
    <LineStyle>
      <color>ff161616</color>
      <width>2</width>
    </LineStyle>
    <PolyStyle>
      <color>661b2dff</color>
    </PolyStyle>
  </Style>
  <Style id="sn_your_marker">
    <IconStyle>
      <scale>0.6</scale>
      <Icon>
        <href>http://geocat.kew.org/assets/editor/your_marker.png</href>
      </Icon>
    </IconStyle>
  </Style>
  <StyleMap id="msn_ylw-pushpin3">
    <Pair>
      <key>normal</key>
      <styleUrl>#sn_ylw-pushpin3</styleUrl>
    </Pair>
    <Pair>
      <key>highlight</key>
      <styleUrl>#sh_ylw-pushpin4</styleUrl>
    </Pair>
  </StyleMap>
  <StyleMap id="msn_gbif_marker0">
    <Pair>
      <key>normal</key>
      <styleUrl>#sn_gbif_marker0</styleUrl>
    </Pair>
    <Pair>
      <key>highlight</key>
      <styleUrl>#sh_gbif_marker</styleUrl>
    </Pair>
  </StyleMap>
  <StyleMap id="msn_your_marker0">
    <Pair>
      <key>normal</key>
      <styleUrl>#sn_your_marker</styleUrl>
    </Pair>
    <Pair>
      <key>highlight</key>
      <styleUrl>#sh_your_marker</styleUrl>
    </Pair>
  </StyleMap>
  <Style id="sh_gbif_marker0">
    <IconStyle>
      <scale>0.709091</scale>
      <Icon>
        <href>http://geocat.kew.org/assets/editor/gbif_marker.png</href>
      </Icon>
    </IconStyle>
  </Style>
  <StyleMap id="msn_ylw-pushpin5">
    <Pair>
      <key>normal</key>
      <styleUrl>#sn_ylw-pushpin6</styleUrl>
    </Pair>
    <Pair>
      <key>highlight</key>
      <styleUrl>#sh_ylw-pushpin0</styleUrl>
    </Pair>
  </StyleMap>
  <Style id="sh_gbif_marker1">
    <IconStyle>
      <scale>0.709091</scale>
      <Icon>
        <href>http://geocat.kew.org/assets/editor/gbif_marker.png</href>
      </Icon>
    </IconStyle>
  </Style>
  <Style id="sn_gbif_marker1">
    <IconStyle>
      <scale>0.6</scale>
      <Icon>
        <href>http://geocat.kew.org/assets/editor/gbif_marker.png</href>
      </Icon>
    </IconStyle>
  </Style>
  <Style id="sh_ylw-pushpin6">
    <IconStyle>
      <scale>1.3</scale>
      <Icon>
        <href>http://maps.google.com/mapfiles/kml/pushpin/ylw-pushpin.png</href>
      </Icon>
      <hotSpot x="20" y="2" xunits="pixels" yunits="pixels"/>
    </IconStyle>
    <LineStyle>
      <color>ff161616</color>
      <width>2</width>
    </LineStyle>
    <PolyStyle>
      <color>661b2dff</color>
    </PolyStyle>
  </Style>
  <Style id="sn_ylw-pushpin4">
    <IconStyle>
      <scale>1.1</scale>
      <Icon>
        <href>http://maps.google.com/mapfiles/kml/pushpin/ylw-pushpin.png</href>
      </Icon>
      <hotSpot x="20" y="2" xunits="pixels" yunits="pixels"/>
    </IconStyle>
    <LineStyle>
      <color>ff161616</color>
      <width>2</width>
    </LineStyle>
    <PolyStyle>
      <color>661b2dff</color>
    </PolyStyle>
  </Style>
  <Style id="sn_ylw-pushpin">
    <IconStyle>
      <scale>1.1</scale>
      <Icon>
        <href>http://maps.google.com/mapfiles/kml/pushpin/ylw-pushpin.png</href>
      </Icon>
      <hotSpot x="20" y="2" xunits="pixels" yunits="pixels"/>
    </IconStyle>
    <LineStyle>
      <color>ff161616</color>
      <width>2</width>
    </LineStyle>
    <PolyStyle>
      <color>661b2dff</color>
    </PolyStyle>
  </Style>
  <Style id="sh_your_marker">
    <IconStyle>
      <scale>0.709091</scale>
      <Icon>
        <href>http://geocat.kew.org/assets/editor/your_marker.png</href>
      </Icon>
    </IconStyle>
  </Style>
  <Style id="sn_ylw-pushpin3">
    <IconStyle>
      <scale>1.1</scale>
      <Icon>
        <href>http://maps.google.com/mapfiles/kml/pushpin/ylw-pushpin.png</href>
      </Icon>
      <hotSpot x="20" y="2" xunits="pixels" yunits="pixels"/>
    </IconStyle>
    <LineStyle>
      <color>ff161616</color>
      <width>2</width>
    </LineStyle>
    <PolyStyle>
      <color>661b2dff</color>
    </PolyStyle>
  </Style>
  <Style id="sn_ylw-pushpin0">
    <IconStyle>
      <scale>1.1</scale>
      <Icon>
        <href>http://maps.google.com/mapfiles/kml/pushpin/ylw-pushpin.png</href>
      </Icon>
      <hotSpot x="20" y="2" xunits="pixels" yunits="pixels"/>
    </IconStyle>
    <LineStyle>
      <color>ff161616</color>
      <width>2</width>
    </LineStyle>
    <PolyStyle>
      <color>661b2dff</color>
    </PolyStyle>
  </Style>
  <Style id="sh_gbif_marker">
    <IconStyle>
      <scale>0.709091</scale>
      <Icon>
        <href>http://geocat.kew.org/assets/editor/gbif_marker.png</href>
      </Icon>
    </IconStyle>
  </Style>
  <Style id="sh_ylw-pushpin0">
    <IconStyle>
      <scale>1.3</scale>
      <Icon>
        <href>http://maps.google.com/mapfiles/kml/pushpin/ylw-pushpin.png</href>
      </Icon>
      <hotSpot x="20" y="2" xunits="pixels" yunits="pixels"/>
    </IconStyle>
    <LineStyle>
      <color>ff161616</color>
      <width>2</width>
    </LineStyle>
    <PolyStyle>
      <color>66ff5918</color>
    </PolyStyle>
  </Style>
  <Style id="sn_flickr_marker">
    <IconStyle>
      <scale>0.6</scale>
      <Icon>
        <href>http://geocat.kew.org/assets/editor/flickr_marker.png</href>
      </Icon>
    </IconStyle>
  </Style>
  <StyleMap id="msn_your_marker">
    <Pair>
      <key>normal</key>
      <styleUrl>#sn_your_marker0</styleUrl>
    </Pair>
    <Pair>
      <key>highlight</key>
      <styleUrl>#sh_your_marker0</styleUrl>
    </Pair>
  </StyleMap>
  <Style id="sh_flickr_marker">
    <IconStyle>
      <scale>0.709091</scale>
      <Icon>
        <href>http://geocat.kew.org/assets/editor/flickr_marker.png</href>
      </Icon>
    </IconStyle>
  </Style>
  <Style id="sn_ylw-pushpin6">
    <IconStyle>
      <scale>1.1</scale>
      <Icon>
        <href>http://maps.google.com/mapfiles/kml/pushpin/ylw-pushpin.png</href>
      </Icon>
      <hotSpot x="20" y="2" xunits="pixels" yunits="pixels"/>
    </IconStyle>
    <LineStyle>
      <color>ff161616</color>
      <width>2</width>
    </LineStyle>
    <PolyStyle>
      <color>66ff5918</color>
    </PolyStyle>
  </Style>
  <Style id="sh_ylw-pushpin">
    <IconStyle>
      <scale>1.3</scale>
      <Icon>
        <href>http://maps.google.com/mapfiles/kml/pushpin/ylw-pushpin.png</href>
      </Icon>
      <hotSpot x="20" y="2" xunits="pixels" yunits="pixels"/>
    </IconStyle>
    <LineStyle>
      <color>ff161616</color>
      <width>2</width>
    </LineStyle>
    <PolyStyle>
      <color>661b2dff</color>
    </PolyStyle>
  </Style>
  <Style id="sn_ylw-pushpin5">
    <IconStyle>
      <scale>1.1</scale>
      <Icon>
        <href>http://maps.google.com/mapfiles/kml/pushpin/ylw-pushpin.png</href>
      </Icon>
      <hotSpot x="20" y="2" xunits="pixels" yunits="pixels"/>
    </IconStyle>
    <LineStyle>
      <color>ff161616</color>
      <width>2</width>
    </LineStyle>
    <PolyStyle>
      <color>661b2dff</color>
    </PolyStyle>
  </Style>
  <Style id="sn_ylw-pushpin2">
    <IconStyle>
      <scale>1.1</scale>
      <Icon>
        <href>http://maps.google.com/mapfiles/kml/pushpin/ylw-pushpin.png</href>
      </Icon>
      <hotSpot x="20" y="2" xunits="pixels" yunits="pixels"/>
    </IconStyle>
    <LineStyle>
      <color>ff161616</color>
      <width>2</width>
    </LineStyle>
    <PolyStyle>
      <color>661b2dff</color>
    </PolyStyle>
  </Style>
  <StyleMap id="msn_ylw-pushpin4">
    <Pair>
      <key>normal</key>
      <styleUrl>#sn_ylw-pushpin0</styleUrl>
    </Pair>
    <Pair>
      <key>highlight</key>
      <styleUrl>#sh_ylw-pushpin5</styleUrl>
    </Pair>
  </StyleMap>
  <StyleMap id="msn_ylw-pushpin6">
    <Pair>
      <key>normal</key>
      <styleUrl>#sn_ylw-pushpin1</styleUrl>
    </Pair>
    <Pair>
      <key>highlight</key>
      <styleUrl>#sh_ylw-pushpin3</styleUrl>
    </Pair>
  </StyleMap>
  <Style id="sn_your_marker0">
    <IconStyle>
      <scale>0.6</scale>
      <Icon>
        <href>http://geocat.kew.org/assets/editor/your_marker.png</href>
      </Icon>
    </IconStyle>
  </Style>
  <Style id="sh_ylw-pushpin4">
    <IconStyle>
      <scale>1.3</scale>
      <Icon>
        <href>http://maps.google.com/mapfiles/kml/pushpin/ylw-pushpin.png</href>
      </Icon>
      <hotSpot x="20" y="2" xunits="pixels" yunits="pixels"/>
    </IconStyle>
    <LineStyle>
      <color>ff161616</color>
      <width>2</width>
    </LineStyle>
    <PolyStyle>
      <color>661b2dff</color>
    </PolyStyle>
  </Style>
  <StyleMap id="msn_ylw-pushpin2">
    <Pair>
      <key>normal</key>
      <styleUrl>#sn_ylw-pushpin2</styleUrl>
    </Pair>
    <Pair>
      <key>highlight</key>
      <styleUrl>#sh_ylw-pushpin1</styleUrl>
    </Pair>
  </StyleMap>
  <StyleMap id="msn_gbif_marker1">
    <Pair>
      <key>normal</key>
      <styleUrl>#sn_gbif_marker</styleUrl>
    </Pair>
    <Pair>
      <key>highlight</key>
      <styleUrl>#sh_gbif_marker0</styleUrl>
    </Pair>
  </StyleMap>
  <StyleMap id="msn_gbif_marker">
    <Pair>
      <key>normal</key>
      <styleUrl>#sn_gbif_marker1</styleUrl>
    </Pair>
    <Pair>
      <key>highlight</key>
      <styleUrl>#sh_gbif_marker1</styleUrl>
    </Pair>
  </StyleMap>
  <Style id="sh_ylw-pushpin2">
    <IconStyle>
      <scale>1.3</scale>
      <Icon>
        <href>http://maps.google.com/mapfiles/kml/pushpin/ylw-pushpin.png</href>
      </Icon>
      <hotSpot x="20" y="2" xunits="pixels" yunits="pixels"/>
    </IconStyle>
    <LineStyle>
      <color>ff161616</color>
      <width>2</width>
    </LineStyle>
    <PolyStyle>
      <color>661b2dff</color>
    </PolyStyle>
  </Style>
  <StyleMap id="msn_ylw-pushpin0">
    <Pair>
      <key>normal</key>
      <styleUrl>#sn_ylw-pushpin4</styleUrl>
    </Pair>
    <Pair>
      <key>highlight</key>
      <styleUrl>#sh_ylw-pushpin6</styleUrl>
    </Pair>
  </StyleMap>
    <Folder>
      <name>Geocat: </name>
      <description>Geocat analysis performed for  using http://geocat.kew.org</description>
      <Folder>
        <name>occurrences</name>
                <Placemark>
                  <name></name>
                  <description>
                    
                    catalogNumber: user_1
                    
                    collector: Hamilton, MA; Barrios, S; Linsky, J; Grant, KA; Woodfield-Pascoe, N
                    country: British Virgin Islands
                    
                    
                    
                    
                    
                    
                    
                    
                    
                    
                  </description>
                  <LookAt>
                    <longitude>-64.4018200000</longitude>
                    <latitude>18.4781520000</latitude>
                    <altitude>0</altitude>
                    <heading></heading>
                    <tilt>0</tilt>
                    <range></range>
                    <altitudeMode>relativeToGround</altitudeMode>
                    <gx:altitudeMode>relativeToSeaFloor</gx:altitudeMode>
                  </LookAt>
                  <styleUrl>#msn__marker</styleUrl>
                  <Point>
                    <coordinates>-64.4018200000,18.4781520000,0</coordinates>
                  </Point>
                </Placemark>
                <Placemark>
                  <name></name>
                  <description>
                    
                    catalogNumber: user_2
                    
                    collector: Lindsay, K.C.; Bacle, J.P.
                    country: British Virgin Islands
                    
                    
                    
                    
                    
                    
                    
                    
                    
                    
                  </description>
                  <LookAt>
                    <longitude>-64.4399440000</longitude>
                    <latitude>18.4424440000</latitude>
                    <altitude>0</altitude>
                    <heading></heading>
                    <tilt>0</tilt>
                    <range></range>
                    <altitudeMode>relativeToGround</altitudeMode>
                    <gx:altitudeMode>relativeToSeaFloor</gx:altitudeMode>
                  </LookAt>
                  <styleUrl>#msn__marker</styleUrl>
                  <Point>
                    <coordinates>-64.4399440000,18.4424440000,0</coordinates>
                  </Point>
                </Placemark>
                <Placemark>
                  <name></name>
                  <description>
                    
                    catalogNumber: user_3
                    
                    collector: Hamilton, MA; Sustache, JA
                    country: Puerto Rico
                    
                    
                    
                    
                    
                    
                    
                    
                    
                    
                  </description>
                  <LookAt>
                    <longitude>-66.8727100000</longitude>
                    <latitude>17.9898330000</latitude>
                    <altitude>0</altitude>
                    <heading></heading>
                    <tilt>0</tilt>
                    <range></range>
                    <altitudeMode>relativeToGround</altitudeMode>
                    <gx:altitudeMode>relativeToSeaFloor</gx:altitudeMode>
                  </LookAt>
                  <styleUrl>#msn__marker</styleUrl>
                  <Point>
                    <coordinates>-66.8727100000,17.9898330000,0</coordinates>
                  </Point>
                </Placemark>
                <Placemark>
                  <name></name>
                  <description>
                    
                    catalogNumber: user_4
                    
                    collector: Hamilton, MA; Sustache, JA
                    country: Puerto Rico
                    
                    
                    
                    
                    
                    
                    
                    
                    
                    
                  </description>
                  <LookAt>
                    <longitude>-66.8696900000</longitude>
                    <latitude>17.9822500000</latitude>
                    <altitude>0</altitude>
                    <heading></heading>
                    <tilt>0</tilt>
                    <range></range>
                    <altitudeMode>relativeToGround</altitudeMode>
                    <gx:altitudeMode>relativeToSeaFloor</gx:altitudeMode>
                  </LookAt>
                  <styleUrl>#msn__marker</styleUrl>
                  <Point>
                    <coordinates>-66.8696900000,17.9822500000,0</coordinates>
                  </Point>
                </Placemark>
                <Placemark>
                  <name></name>
                  <description>
                    
                    catalogNumber: user_5
                    
                    collector: Hamilton, MA
                    country: British Virgin Islands
                    
                    
                    
                    
                    
                    
                    
                    
                    
                    
                  </description>
                  <LookAt>
                    <longitude>-64.5200320000</longitude>
                    <latitude>18.4378230000</latitude>
                    <altitude>0</altitude>
                    <heading></heading>
                    <tilt>0</tilt>
                    <range></range>
                    <altitudeMode>relativeToGround</altitudeMode>
                    <gx:altitudeMode>relativeToSeaFloor</gx:altitudeMode>
                  </LookAt>
                  <styleUrl>#msn__marker</styleUrl>
                  <Point>
                    <coordinates>-64.5200320000,18.4378230000,0</coordinates>
                  </Point>
                </Placemark>
                <Placemark>
                  <name></name>
                  <description>
                    
                    catalogNumber: user_6
                    
                    collector: Heller, TM
                    country: British Virgin Islands
                    
                    
                    
                    
                    
                    
                    
                    
                    
                    
                  </description>
                  <LookAt>
                    <longitude>-64.5225530000</longitude>
                    <latitude>18.4393730000</latitude>
                    <altitude>0</altitude>
                    <heading></heading>
                    <tilt>0</tilt>
                    <range></range>
                    <altitudeMode>relativeToGround</altitudeMode>
                    <gx:altitudeMode>relativeToSeaFloor</gx:altitudeMode>
                  </LookAt>
                  <styleUrl>#msn__marker</styleUrl>
                  <Point>
                    <coordinates>-64.5225530000,18.4393730000,0</coordinates>
                  </Point>
                </Placemark>
                <Placemark>
                  <name></name>
                  <description>
                    
                    catalogNumber: user_7
                    
                    collector: Heller, TM
                    country: British Virgin Islands
                    
                    
                    
                    
                    
                    
                    
                    
                    
                    
                  </description>
                  <LookAt>
                    <longitude>-64.5199970000</longitude>
                    <latitude>18.4378430000</latitude>
                    <altitude>0</altitude>
                    <heading></heading>
                    <tilt>0</tilt>
                    <range></range>
                    <altitudeMode>relativeToGround</altitudeMode>
                    <gx:altitudeMode>relativeToSeaFloor</gx:altitudeMode>
                  </LookAt>
                  <styleUrl>#msn__marker</styleUrl>
                  <Point>
                    <coordinates>-64.5199970000,18.4378430000,0</coordinates>
                  </Point>
                </Placemark>
                <Placemark>
                  <name></name>
                  <description>
                    
                    catalogNumber: user_8
                    
                    collector: Harrigan, N; Grant, KA
                    country: British Virgin Islands
                    
                    
                    
                    
                    
                    
                    
                    
                    
                    
                  </description>
                  <LookAt>
                    <longitude>-64.5226320000</longitude>
                    <latitude>18.4393780000</latitude>
                    <altitude>0</altitude>
                    <heading></heading>
                    <tilt>0</tilt>
                    <range></range>
                    <altitudeMode>relativeToGround</altitudeMode>
                    <gx:altitudeMode>relativeToSeaFloor</gx:altitudeMode>
                  </LookAt>
                  <styleUrl>#msn__marker</styleUrl>
                  <Point>
                    <coordinates>-64.5226320000,18.4393780000,0</coordinates>
                  </Point>
                </Placemark>
                <Placemark>
                  <name></name>
                  <description>
                    
                    catalogNumber: user_9
                    
                    collector: Heller, TM; Barrios, S; Sanchez, MD; Woodfield-Pascoe, N; Smith, T; Clubbe, C; H
                    country: British Virgin Islands
                    
                    
                    
                    
                    
                    
                    
                    
                    
                    
                  </description>
                  <LookAt>
                    <longitude>-64.40084427595139</longitude>
                    <latitude>18.47695574240168</latitude>
                    <altitude>0</altitude>
                    <heading></heading>
                    <tilt>0</tilt>
                    <range></range>
                    <altitudeMode>relativeToGround</altitudeMode>
                    <gx:altitudeMode>relativeToSeaFloor</gx:altitudeMode>
                  </LookAt>
                  <styleUrl>#msn__marker</styleUrl>
                  <Point>
                    <coordinates>-64.40084427595139,18.47695574240168,0</coordinates>
                  </Point>
                </Placemark>
                <Placemark>
                  <name></name>
                  <description>
                    
                    catalogNumber: user_10
                    
                    collector: Hamilton, MA
                    country: US Virgin Islands
                    
                    
                    
                    
                    
                    
                    
                    
                    
                    
                  </description>
                  <LookAt>
                    <longitude>-64.7694900000</longitude>
                    <latitude>18.3249080000</latitude>
                    <altitude>0</altitude>
                    <heading></heading>
                    <tilt>0</tilt>
                    <range></range>
                    <altitudeMode>relativeToGround</altitudeMode>
                    <gx:altitudeMode>relativeToSeaFloor</gx:altitudeMode>
                  </LookAt>
                  <styleUrl>#msn__marker</styleUrl>
                  <Point>
                    <coordinates>-64.7694900000,18.3249080000,0</coordinates>
                  </Point>
                </Placemark>
                <Placemark>
                  <name></name>
                  <description>
                    
                    catalogNumber: user_11
                    
                    collector: Hamilton, MA; Barrios, S; Vlez Gaviln, J; Monsegur, O; Sustache, JA; Harrigan,
                    country: British Virgin Islands
                    
                    
                    
                    
                    
                    
                    
                    
                    
                    
                  </description>
                  <LookAt>
                    <longitude>-64.5654600000</longitude>
                    <latitude>18.4565770000</latitude>
                    <altitude>0</altitude>
                    <heading></heading>
                    <tilt>0</tilt>
                    <range></range>
                    <altitudeMode>relativeToGround</altitudeMode>
                    <gx:altitudeMode>relativeToSeaFloor</gx:altitudeMode>
                  </LookAt>
                  <styleUrl>#msn__marker</styleUrl>
                  <Point>
                    <coordinates>-64.5654600000,18.4565770000,0</coordinates>
                  </Point>
                </Placemark>
                <Placemark>
                  <name></name>
                  <description>
                    
                    catalogNumber: user_12
                    
                    collector: Barrios, S; Hamilton, MA; Vlez Gaviln, J; Sustache, JA; Monsegur, O
                    country: British Virgin Islands
                    
                    
                    
                    
                    
                    
                    
                    
                    
                    
                  </description>
                  <LookAt>
                    <longitude>-64.4035000000</longitude>
                    <latitude>18.4988080000</latitude>
                    <altitude>0</altitude>
                    <heading></heading>
                    <tilt>0</tilt>
                    <range></range>
                    <altitudeMode>relativeToGround</altitudeMode>
                    <gx:altitudeMode>relativeToSeaFloor</gx:altitudeMode>
                  </LookAt>
                  <styleUrl>#msn__marker</styleUrl>
                  <Point>
                    <coordinates>-64.4035000000,18.4988080000,0</coordinates>
                  </Point>
                </Placemark>
                <Placemark>
                  <name></name>
                  <description>
                    
                    catalogNumber: user_13
                    
                    collector: Heller, TM; Grant, KA; Harrigan, N
                    country: British Virgin Islands
                    
                    
                    
                    
                    
                    
                    
                    
                    
                    
                  </description>
                  <LookAt>
                    <longitude>-64.4024050000</longitude>
                    <latitude>18.4787770000</latitude>
                    <altitude>0</altitude>
                    <heading></heading>
                    <tilt>0</tilt>
                    <range></range>
                    <altitudeMode>relativeToGround</altitudeMode>
                    <gx:altitudeMode>relativeToSeaFloor</gx:altitudeMode>
                  </LookAt>
                  <styleUrl>#msn__marker</styleUrl>
                  <Point>
                    <coordinates>-64.4024050000,18.4787770000,0</coordinates>
                  </Point>
                </Placemark>
                <Placemark>
                  <name></name>
                  <description>
                    
                    catalogNumber: user_14
                    
                    collector: Proctor, GR
                    country: Puerto Rico
                    
                    
                    
                    
                    
                    
                    
                    
                    
                    
                  </description>
                  <LookAt>
                    <longitude>-65.3005760000</longitude>
                    <latitude>18.3296540000</latitude>
                    <altitude>0</altitude>
                    <heading></heading>
                    <tilt>0</tilt>
                    <range></range>
                    <altitudeMode>relativeToGround</altitudeMode>
                    <gx:altitudeMode>relativeToSeaFloor</gx:altitudeMode>
                  </LookAt>
                  <styleUrl>#msn__marker</styleUrl>
                  <Point>
                    <coordinates>-65.3005760000,18.3296540000,0</coordinates>
                  </Point>
                </Placemark>
                <Placemark>
                  <name></name>
                  <description>
                    
                    catalogNumber: user_15
                    
                    collector: Shafer, JA
                    country: Puerto Rico
                    
                    
                    
                    
                    
                    
                    
                    
                    
                    
                  </description>
                  <LookAt>
                    <longitude>-65.5515490000</longitude>
                    <latitude>18.0930200000</latitude>
                    <altitude>0</altitude>
                    <heading></heading>
                    <tilt>0</tilt>
                    <range></range>
                    <altitudeMode>relativeToGround</altitudeMode>
                    <gx:altitudeMode>relativeToSeaFloor</gx:altitudeMode>
                  </LookAt>
                  <styleUrl>#msn__marker</styleUrl>
                  <Point>
                    <coordinates>-65.5515490000,18.0930200000,0</coordinates>
                  </Point>
                </Placemark>
                <Placemark>
                  <name></name>
                  <description>
                    
                    catalogNumber: user_17
                    
                    collector: Mori, SA; Woodbury, RO
                    country: US Virgin Islands
                    
                    
                    
                    
                    
                    
                    
                    
                    
                    
                  </description>
                  <LookAt>
                    <longitude>-64.7662490000</longitude>
                    <latitude>18.3221770000</latitude>
                    <altitude>0</altitude>
                    <heading></heading>
                    <tilt>0</tilt>
                    <range></range>
                    <altitudeMode>relativeToGround</altitudeMode>
                    <gx:altitudeMode>relativeToSeaFloor</gx:altitudeMode>
                  </LookAt>
                  <styleUrl>#msn__marker</styleUrl>
                  <Point>
                    <coordinates>-64.7662490000,18.3221770000,0</coordinates>
                  </Point>
                </Placemark>
                <Placemark>
                  <name></name>
                  <description>
                    
                    catalogNumber: user_18
                    
                    collector: Hansen, BF
                    country: Puerto Rico
                    
                    
                    
                    
                    
                    
                    
                    
                    
                    
                  </description>
                  <LookAt>
                    <longitude>-65.4502790000</longitude>
                    <latitude>18.0917680000</latitude>
                    <altitude>0</altitude>
                    <heading></heading>
                    <tilt>0</tilt>
                    <range></range>
                    <altitudeMode>relativeToGround</altitudeMode>
                    <gx:altitudeMode>relativeToSeaFloor</gx:altitudeMode>
                  </LookAt>
                  <styleUrl>#msn__marker</styleUrl>
                  <Point>
                    <coordinates>-65.4502790000,18.0917680000,0</coordinates>
                  </Point>
                </Placemark>
                <Placemark>
                  <name></name>
                  <description>
                    
                    catalogNumber: user_19
                    
                    collector: Eggers, HFA von
                    country: US Virgin Islands
                    
                    
                    
                    
                    
                    
                    
                    
                    
                    
                  </description>
                  <LookAt>
                    <longitude>-64.7684710000</longitude>
                    <latitude>18.3413430000</latitude>
                    <altitude>0</altitude>
                    <heading></heading>
                    <tilt>0</tilt>
                    <range></range>
                    <altitudeMode>relativeToGround</altitudeMode>
                    <gx:altitudeMode>relativeToSeaFloor</gx:altitudeMode>
                  </LookAt>
                  <styleUrl>#msn__marker</styleUrl>
                  <Point>
                    <coordinates>-64.7684710000,18.3413430000,0</coordinates>
                  </Point>
                </Placemark>
                <Placemark>
                  <name></name>
                  <description>
                    
                    catalogNumber: user_20
                    
                    collector: Acevedo-Rodriguez, P; Siaca, A
                    country: US Virgin Islands
                    
                    
                    
                    
                    
                    
                    
                    
                    
                    
                  </description>
                  <LookAt>
                    <longitude>-64.7653000000</longitude>
                    <latitude>18.3317000000</latitude>
                    <altitude>0</altitude>
                    <heading></heading>
                    <tilt>0</tilt>
                    <range></range>
                    <altitudeMode>relativeToGround</altitudeMode>
                    <gx:altitudeMode>relativeToSeaFloor</gx:altitudeMode>
                  </LookAt>
                  <styleUrl>#msn__marker</styleUrl>
                  <Point>
                    <coordinates>-64.7653000000,18.3317000000,0</coordinates>
                  </Point>
                </Placemark>
      </Folder>
        <Folder>
          <name>AOO - enKm2</name>
              <Placemark>
                <name>AOO - enKm2</name>
                <styleUrl>#msn_ylw-pushpin6</styleUrl>
                    <Polygon>
                      <tessellate>1</tessellate>
                      <outerBoundaryIs>
                        <LinearRing>
                          <coordinates>
                              -64.40919789360652,18.463886241843856,0 
                              -64.39123159014946,18.463886241843856,0 
                              -64.39123159014946,18.482828625590045,0 
                              -64.40919789360652,18.482828625590045,0 
                              -64.40919789360652,18.463886241843856,0 
                          </coordinates>
                        </LinearRing>
                      </outerBoundaryIs>
                    </Polygon>
              </Placemark>
              <Placemark>
                <name>AOO - enKm2</name>
                <styleUrl>#msn_ylw-pushpin6</styleUrl>
                    <Polygon>
                      <tessellate>1</tessellate>
                      <outerBoundaryIs>
                        <LinearRing>
                          <coordinates>
                              -64.44513050052069,18.426007743926927,0 
                              -64.42716419706363,18.426007743926927,0 
                              -64.42716419706363,18.444945948876555,0 
                              -64.44513050052069,18.444945948876555,0 
                              -64.44513050052069,18.426007743926927,0 
                          </coordinates>
                        </LinearRing>
                      </outerBoundaryIs>
                    </Polygon>
              </Placemark>
              <Placemark>
                <name>AOO - enKm2</name>
                <styleUrl>#msn_ylw-pushpin6</styleUrl>
                    <Polygon>
                      <tessellate>1</tessellate>
                      <outerBoundaryIs>
                        <LinearRing>
                          <coordinates>
                              -66.88854777068264,17.972110093637976,0 
                              -66.87058146722552,17.972110093637976,0 
                              -66.87058146722552,17.990999008266403,0 
                              -66.88854777068264,17.990999008266403,0 
                              -66.88854777068264,17.972110093637976,0 
                          </coordinates>
                        </LinearRing>
                      </outerBoundaryIs>
                    </Polygon>
              </Placemark>
              <Placemark>
                <name>AOO - enKm2</name>
                <styleUrl>#msn_ylw-pushpin6</styleUrl>
                    <Polygon>
                      <tessellate>1</tessellate>
                      <outerBoundaryIs>
                        <LinearRing>
                          <coordinates>
                              -66.87058146722552,17.972110093637976,0 
                              -66.85261516376846,17.972110093637976,0 
                              -66.85261516376846,17.990999008266403,0 
                              -66.87058146722552,17.990999008266403,0 
                              -66.87058146722552,17.972110093637976,0 
                          </coordinates>
                        </LinearRing>
                      </outerBoundaryIs>
                    </Polygon>
              </Placemark>
              <Placemark>
                <name>AOO - enKm2</name>
                <styleUrl>#msn_ylw-pushpin6</styleUrl>
                    <Polygon>
                      <tessellate>1</tessellate>
                      <outerBoundaryIs>
                        <LinearRing>
                          <coordinates>
                              -64.53496201780604,18.426007743926927,0 
                              -64.51699571434898,18.426007743926927,0 
                              -64.51699571434898,18.444945948876555,0 
                              -64.53496201780604,18.444945948876555,0 
                              -64.53496201780604,18.426007743926927,0 
                          </coordinates>
                        </LinearRing>
                      </outerBoundaryIs>
                    </Polygon>
              </Placemark>
              <Placemark>
                <name>AOO - enKm2</name>
                <styleUrl>#msn_ylw-pushpin6</styleUrl>
                    <Polygon>
                      <tessellate>1</tessellate>
                      <outerBoundaryIs>
                        <LinearRing>
                          <coordinates>
                              -64.78649026620508,18.312422208278623,0 
                              -64.76852396274796,18.312422208278623,0 
                              -64.76852396274796,18.331347942971654,0 
                              -64.78649026620508,18.331347942971654,0 
                              -64.78649026620508,18.312422208278623,0 
                          </coordinates>
                        </LinearRing>
                      </outerBoundaryIs>
                    </Polygon>
              </Placemark>
              <Placemark>
                <name>AOO - enKm2</name>
                <styleUrl>#msn_ylw-pushpin6</styleUrl>
                    <Polygon>
                      <tessellate>1</tessellate>
                      <outerBoundaryIs>
                        <LinearRing>
                          <coordinates>
                              -64.57089462472015,18.444945948876555,0 
                              -64.55292832126315,18.444945948876555,0 
                              -64.55292832126315,18.463886241843856,0 
                              -64.57089462472015,18.463886241843856,0 
                              -64.57089462472015,18.444945948876555,0 
                          </coordinates>
                        </LinearRing>
                      </outerBoundaryIs>
                    </Polygon>
              </Placemark>
              <Placemark>
                <name>AOO - enKm2</name>
                <styleUrl>#msn_ylw-pushpin6</styleUrl>
                    <Polygon>
                      <tessellate>1</tessellate>
                      <outerBoundaryIs>
                        <LinearRing>
                          <coordinates>
                              -64.40919789360652,18.482828625590045,0 
                              -64.39123159014946,18.482828625590045,0 
                              -64.39123159014946,18.50177310287877,0 
                              -64.40919789360652,18.50177310287877,0 
                              -64.40919789360652,18.482828625590045,0 
                          </coordinates>
                        </LinearRing>
                      </outerBoundaryIs>
                    </Polygon>
              </Placemark>
              <Placemark>
                <name>AOO - enKm2</name>
                <styleUrl>#msn_ylw-pushpin6</styleUrl>
                    <Polygon>
                      <tessellate>1</tessellate>
                      <outerBoundaryIs>
                        <LinearRing>
                          <coordinates>
                              -65.30751306646016,18.312422208278623,0 
                              -65.2895467630031,18.312422208278623,0 
                              -65.2895467630031,18.331347942971654,0 
                              -65.30751306646016,18.331347942971654,0 
                              -65.30751306646016,18.312422208278623,0 
                          </coordinates>
                        </LinearRing>
                      </outerBoundaryIs>
                    </Polygon>
              </Placemark>
              <Placemark>
                <name>AOO - enKm2</name>
                <styleUrl>#msn_ylw-pushpin6</styleUrl>
                    <Polygon>
                      <tessellate>1</tessellate>
                      <outerBoundaryIs>
                        <LinearRing>
                          <coordinates>
                              -65.5590413148592,18.08547397254984,0 
                              -65.54107501140214,18.08547397254984,0 
                              -65.54107501140214,18.104375062595775,0 
                              -65.5590413148592,18.104375062595775,0 
                              -65.5590413148592,18.08547397254984,0 
                          </coordinates>
                        </LinearRing>
                      </outerBoundaryIs>
                    </Polygon>
              </Placemark>
              <Placemark>
                <name>AOO - enKm2</name>
                <styleUrl>#msn_ylw-pushpin6</styleUrl>
                    <Polygon>
                      <tessellate>1</tessellate>
                      <outerBoundaryIs>
                        <LinearRing>
                          <coordinates>
                              -64.76852396274796,18.312422208278623,0 
                              -64.75055765929096,18.312422208278623,0 
                              -64.75055765929096,18.331347942971654,0 
                              -64.76852396274796,18.331347942971654,0 
                              -64.76852396274796,18.312422208278623,0 
                          </coordinates>
                        </LinearRing>
                      </outerBoundaryIs>
                    </Polygon>
              </Placemark>
              <Placemark>
                <name>AOO - enKm2</name>
                <styleUrl>#msn_ylw-pushpin6</styleUrl>
                    <Polygon>
                      <tessellate>1</tessellate>
                      <outerBoundaryIs>
                        <LinearRing>
                          <coordinates>
                              -65.45124349411674,18.08547397254984,0 
                              -65.43327719065968,18.08547397254984,0 
                              -65.43327719065968,18.104375062595775,0 
                              -65.45124349411674,18.104375062595775,0 
                              -65.45124349411674,18.08547397254984,0 
                          </coordinates>
                        </LinearRing>
                      </outerBoundaryIs>
                    </Polygon>
              </Placemark>
              <Placemark>
                <name>AOO - enKm2</name>
                <styleUrl>#msn_ylw-pushpin6</styleUrl>
                    <Polygon>
                      <tessellate>1</tessellate>
                      <outerBoundaryIs>
                        <LinearRing>
                          <coordinates>
                              -64.76852396274796,18.331347942971654,0 
                              -64.75055765929096,18.331347942971654,0 
                              -64.75055765929096,18.35027574916604,0 
                              -64.76852396274796,18.35027574916604,0 
                              -64.76852396274796,18.331347942971654,0 
                          </coordinates>
                        </LinearRing>
                      </outerBoundaryIs>
                    </Polygon>
              </Placemark>
        </Folder>
        <Folder>
          <name>EOO - 3390.117Km2</name>
          <Placemark>
            <name>EOO - 3390.117Km2</name>
            <styleUrl>#msn_ylw-pushpin5</styleUrl>
            <Polygon>
              <tessellate>1</tessellate>
              <outerBoundaryIs>
                <LinearRing>
                  <coordinates>
                      -66.86968999999999,17.98225,0 
                      -65.45027900000002,18.091768,0 
                      -65.45027900000002,18.091768,0 
                      -64.76624900000002,18.322177,0 
                      -64.76624900000002,18.322177,0 
                      -64.43994399999997,18.442444,0 
                      -64.43994399999997,18.442444,0 
                      -64.40084427595139,18.47695574240168,0 
                      -64.40084427595139,18.47695574240168,0 
                      -64.40350000000001,18.498808,0 
                      -64.40350000000001,18.498808,0 
                      -65.30057599999998,18.329654,0 
                      -65.30057599999998,18.329654,0 
                      -66.87270999999998,17.989833,0 
                      -66.87270999999998,17.989833,0 
                      -66.86968999999999,17.98225,0 
                  </coordinates>
                </LinearRing>
              </outerBoundaryIs>
            </Polygon>
          </Placemark>
        </Folder>
        <ScreenOverlay id="khScreenOverlay756">
          <name>GeoCAT Analsysis result</name>
          <description>EOO: 3390.117 Km2 EN, AOO: en Km2 52.000</description>
          <Icon>
            <href>http://chart.apis.google.com/chart?chst=d_text_outline&amp;chf=bg,s,EFEFEF&amp;chma=130,130,130,130&amp;chld=0A0A0A|16|l|FFFFFF|b|Result|EOO: 3390.117 Km2 EN|AOO: en Km2 52.000</href>
          </Icon>
          <overlayXY x="0" y="1" xunits="fraction" yunits="fraction"/>
          <screenXY x="0" y="1" xunits="fraction" yunits="fraction"/>
          <rotationXY x="0.5" y="0.5" xunits="fraction" yunits="fraction"/>
          <size x="0" y="0" xunits="pixels" yunits="pixels"/>
        </ScreenOverlay>
  </Folder>
</Document>
</kml>
